# Supplementary material for: IL-1 Polymorphism and Helicobacter pylori Infection Features: Highlighting VNTR’s Potential in Predicting the Susceptibility to Infection-Associated Disease Development
Source: Microorganisms. 2023 Jan 31;11(2):353. doi: 10.3390/microorganisms11020353 (PMC9961292; doi:10.3390/microorganisms11020353)
Supplement: Supplementary file 1 [file microorganisms-11-00353-s001.zip]

Archive with 1 entries (1 files):
- microorganisms-2122367-supplementary.pdf
